# Supplementary material for: Promoting Healthy Diet, Physical Activity, and Life-Skills in High School Athletes: Results from the WAVE Ripples for Change Childhood Obesity Prevention Two-Year Intervention
Source: Nutrients. 2018 Jul 23;10(7):947. doi: 10.3390/nu10070947 (PMC6073385; doi:10.3390/nu10070947)
Supplement: Supplementary file 1 [file nutrients-10-00947-s001.zip]

Archive with 7 entries (4 files):
- Supplementary/
- Supplementary/Figure S1 expanded experimental design.pptx
- __MACOSX/
- __MACOSX/Supplementary/
- __MACOSX/Supplementary/._Figure S1 expanded experimental design.pptx
- Supplementary/Table S1.docx
- __MACOSX/Supplementary/._Table S1.docx
